# Supplementary material for: Hippocampal subfield volumetric changes after radiotherapy for brain metastases
Source: Neurooncol Adv. 2024 Mar 20;6(1):vdae040. doi: 10.1093/noajnl/vdae040 (PMC11032105; doi:10.1093/noajnl/vdae040)
Supplement: vdae040_suppl_Supplementary_Data [file vdae040_suppl_supplementary_data.zip]

Archive with 3 entries (3 files):
- Supplementary Figure 1.tif
- Supplementary Figure Legends.docx
- Supplementary Table.docx
